# Supplementary material for: Effectiveness of Protein Supplementation Combined with Resistance Training on Muscle Strength and Physical Performance in Elderly: A Systematic Review and Meta-Analysis
Source: Nutrients. 2020 Aug 27;12(9):2607. doi: 10.3390/nu12092607 (PMC7551830; doi:10.3390/nu12092607)
Supplement: Supplementary file 1 [file nutrients-12-02607-s001.zip]

Archive with 6 entries (5 files):
- supplementary/
- supplementary/Supplementary S1. Complete literature search.docx
- supplementary/Supplementary S2. Additional characteristics of the resistance training protocols.docx
- supplementary/Supplementary S3. Additional sample characteristics.docx
- supplementary/Supplementary S4. Subgroup Analysis by Sarcopenia Condition.docx
- supplementary/Supplementary S5. Complete sensitivity Analysis evaluating heterogeneity across studies.docx
